# Supplementary material for: Branched-Chain Amino Acids as New Biomarkers of Major Depression - A Novel Neurobiology of Mood Disorder
Source: PLoS One. 2016 Aug 4;11(8):e0160542. doi: 10.1371/journal.pone.0160542 (PMC4973973; doi:10.1371/journal.pone.0160542)
Supplement: S1 Dataset — (XLSX) [file pone.0160542.s001.xlsx]

## Sheet: Tabelle1
	gender (1: female; 2: male)	age	maritial status (1:single; 2: partner; 3: widowed; 4: divorced)	living arrangements (1: alone; 2: with others)	emploment status (1: paid work; 2: no paid work)	BDI-II	HAMD-17	valine	leucine	isoleucine	Length of acute depressive episode	number of depressive episodes	overall duration since first depressive episode	additional psychotic symptoms	length of psychopharmacological treatment	Venlafaxine	Sertraline	Escitalopram	Paroxetine	Mirtazapine	Duloxetine	Trazodone	Amitryptiline	Bupropion	Fluoxetine
depression	1	70	1	2	2		22	194.13	108.9	58.82	10	8	96	0	10		50
depression	1	51	2	2	1	27	19	204.29	118.83	63	4	2	48	0	4						90
depression	2	53	2	2	1	12	28	199.48	118.71	63.62	6	2	120	0	1							100
depression	1	54	2	2	2	21	18	218.04	134.64	65.65	9	2	24	0	24			10				150
depression	2	54	2	2	1	27	23	228.31	127.06	61.07	8	2	17	0	6						60	25
depression	1	26	3	1	2	28	26	186.43	103.86	60.62	6	4	192	0	192		25					100
depression	1	67	2	2	2	9	15	217.29	113.6	59.52	3	3	24	0	3			10
depression	1	43	2	2	1	21	19	217.47	121.47	65.81	5	1	5	0	1			15
depression	1	48	2	2	2	32	24	216.71	121.67	58.48	5	3	28	0	5	225						150
depression	1	39	4	1	1	43	26	137.99	83.32	42.19	3	1	3	0	0
depression	2	49	4	1	2	32	19	265.5	160.58	88.33	6	4	48	0	12						120	250
depression	1	58	2	2	2	12	17	283.39	164.22	99.85	5	6	84	0	36						30	100
depression	2	47	2	2	1	17	25	219.2	129.5	68.82	4	2	12	0	0
depression	2	41	1	1	2	33	22	189.13	111.39	60.85	4	4	72	0	72		200
depression	1	55	2	2	2	36	20	192.03	112.53	50.52	4	2	12	0	12	225						150
depression	1	56	2	2	2	40	24	166.04	108.33	57.05	6	6	72	0	24
depression	1	49	1	1	2	15	18	190.39	102.64	50.76	3	2	24	0	20
depression	1	64	2	2	1	34	15	210.94	129.62	64.44	5	4	96	0	0
depression	2	50	2	2	1	29	17	223.99	139.31	68.17	5	2	24	0	5	300
depression	1	57					18	207.41	125	62.66	4	2	72	0	4		25
depression	1	44	2	2	2	40		141.95	79.88	47.66	2	5	108	0	60						120
depression	1	47	2	2	2	33	19	156.8	90.86	44.96	3	2	13	0	13							150		150
depression	2	56	2	2	2	29	31	222.86	149.45	63.4	6	1	6	0	5			20				150
depression	2	54	4	1	2	20	15	263.92	164.75	66.43	8	1	1	0	8						30		25
depression	1	20	1	1	2	10	15	165.22	97.55	55.48	1	1	1	0	0
depression	2	50	2	2	1	26	30	177.34	106.27	46.25	6	5	120	0	6	150						150
depression	2	52	2	2	1	24	25	247.02	147.61	75.38	5	3	324	0	12
depression	2	55	2	2	1	34	21	252.09	163.42	90.91	7	3	96	0	24	225				15
depression	2	52	2	2	1	15	16	197.89	121	60.26	5	1	5	0	5	300				30
depression	1	47	2	2	1	24	19	178.99	100.47	51.42	4	1	4	0	0
depression	1	43	2	2	1	19	15	215.26	120.11	61.81	6	2	84	0	1						30
depression	1	46	2	2	1	18	16	153.77	83.84	41.39	9	2	15	0	15		100
depression	1	52	2	2	1	40	31	166.01	89.62	43.68	7	7	60	0	12		100
depression	2	47	2	2	1	26	20	234.23	144.17	65.02	5	3	8	0	8						90	50
depression	2	74	2	2	2	27	24	210.89	119.94	65.85	2	4	144	0	2			15				50
depression	2	47	2	2	2	27	27	264.27	156.67	80.13	5	5	84	0	5		100
depression	2	43	2	2	1	14	14	203.8	129.57	62.25	6	2	96	0	0
depression	1	64	1	1	2	6	18	163.55	86.6	42.39	3	1	3	0	1			10
depression	1	32	1	1	1	22	22	141.77	78.1	48.21	11	1	11	0	10				40			100
depression	2	43	1	1	2	19	27	238.62	150.55	73.25	6	2	24	0	60				20
depression	1	51	1	1	1	24	24	208.36	128.69	61.01	3	2	12	0	3	150				45
depression	1	57	2	2	1	16	18	249.52	118.02	67.12	2	2	96	0	2	150						50
depression	1	54	1	1	2	42	21	165.42	84.48	41.48	11	1	11	0	11					45
depression	2	18	1	2	2	4	21	207.62	136.75	60.23	4	2	15	0	6							150			40
depression	1	61	2	2	2	21	28	179.09	93.16	51.03	3	1	3	0	3					30				150
depression	1	34	2	2	1	20	19	273.22	169	83.97	5	6	84	0	4			20				300
depression	1	19					16	231.66	157.42	84.49	7	1	7	0	6		50					100
depression	2	43	2	2	1	12	13	267.35	182.41	99.76	11	2	120	0	10						60	100
depression	1	50	2	2	1	13	21	165.68	96.18	47.69	6	2	36	0	36
depression	1	55	2	2	1	27	20	222.96	120.78	54.65	7	1	7	0	7				40
depression	1	51	2	2	1	43	23	200.53	106.43	53.68	5	3	36	0	4						90	150
depression	1	34	1	1	1	30	17	234.23	137.12	75.53	3	1	3	0	2						60	250
depression	2	46	1	1	2	40	33	163.25	96.21	57.77	8	4	120	0	11							150
depression	2	60	2	2	1	17	28	282.38	155.08	71.77	6	1	6	0	5			20
depression	1	35	1	1	2	25	27	265.14	157.04	91.78	3	2	36	0	12	150	25
depression	1	53	2	2	1	34	21	247.33	136.04	60.03	5	3	300	0	4	225
depression	1	55	2	2	2	33	18	195.38	125.21	56.54	7	1	7	0	6									150
depression	1	70	2	2	2	18	18	170.32	100.01	52.12	2	5	192	0	2		50
depression	1	41	1	1	2	23	18	224.05	105.66	52.2	6	2	48	0	6			20						300
depression	1	32	2	2	2	19	20	190.39	109.15	63.94	5	1	5	0	0
depression	1	37	2	2	1	29	28	192.22	118.13	60.56	5	3	84	0	2			10
depression	1	44	2	2	1	17	20	189.19	96.89	63.9	6	2	24	0	12						120
depression	1	48	1	1	2	28	20	245.26	138.44	66.78	3	5	180	0	3									150
depression	1	57	2	2	2	39	31	158.73	84.31	48.74	4	3	192	0	4		50					300
depression	1	62	3	2	2	20	22	210.18	109.79	53.61	3	3	360	0	3					30					40
depression	1	67	2	2	2	18	12	222.68	116.72	57.31	8	1	8	0	4										40
depression	2	45	2	2	1	22	19	242.48	146.2	81.17	2	2	96	0	12
depression	1	52	1	1	2	29	24	197.6	109.66	60.08	9	1	9	0	8			15				150
depression	1	45	2	2	2	17	21	259.35	149.01	71.01	6	5	72	0	12		150
depression	1	59	2	2	2	37	22	210.6	102.55	49.06	17	2	36	0	30	300
depression	2	56	2	2	2	6	12	180.27	103.71	54.69	7	1	7	0	0
healthy control	2	38	2	2	1	7	2	270.72	156.72	77.29
healthy control	1	40	2	2	1	3	0	219.75	125.62	65.95
healthy control	1	65	4	1	2	0	0	145.81	101.82	52.77
healthy control	1	21	1	1	1	0	0	195.39	113.57	55.8
healthy control	1	68	2	2	2	0	0	225.4	136.24	69.57
healthy control	2	24	1	2	1	1	0	269.94	138.65	65.7
healthy control	2	24	1	2	2	0	0	317.9	155.9	79.38
healthy control	1	24	1	2	1	4	1	215.5	126.8	60.89
healthy control	1	21	1	2	2	4	2	328.72	161.46	84.8
healthy control	1	28	1	2	2	1	0	189.74	106.9	52.03
healthy control	1	24	1	2	1	6	3	240.75	120.34	63.4
healthy control	1	21	1	1	2	3	1	160.94	91.68	47.59
healthy control	1	25	1	1	2	0	0	202.58	115.53	62.29
healthy control	2	62	1	1	2	2	0	362.22	190.75	104.46
healthy control	2	67	2	2	2	3	1	277.95	136.47	67.42
healthy control	1	68	3	1	2	1	0	260.63	128.66	53.29
healthy control	1	74	3	1	2	2	1	243.37	116.95	63.46
healthy control	2	73	2	2	2	0	0	230.29	126.71	57.95
healthy control	1	69	2	2	2	0	0	317.29	143.54	74.05
healthy control	1	66	2	2	2	1	0	215.36	110.2	56.44
healthy control	1	72	2	2	2	3	0	280.75	142.22	79.38
healthy control	2	74	2	2	2	4	0	265.45	140.71	71.57
healthy control	2	39	2	2	1	0	0	284.82	151.03	76.08
healthy control	2	71	2	2	2	1	0	260.93	146.25	79.12
healthy control	1	39	2	2	1	0	0	198.62	110.66	49.77
healthy control	1	40	2	2	1	1	0	184.51	104.59	52.5
healthy control	2	50	2	2	1	2	1	245.99	143.72	65.71
healthy control	2	44	2	2	1	3	0	251.23	165	80.6
healthy control	1	41	2	2	2	0	0	227.03	117.72	52.73
healthy control	1	35	2	2	1	0	0	230.68	122.31	65.28
healthy control	1	40	2	2	1	0	0	163.17	90.3	46.27
healthy control	2	37	2	2	1	1	0	235.24	147.78	78.31
healthy control	1	66	2	2	2	2	0	175.8	100.19	50.1
healthy control	1	33	1	2	1	0	0	227.82	165.49	85.77
healthy control	2	67	2	2	1	1	0	244.3	156.21	77.73
healthy control	1	49	1	2	2	1	0	269.85	151.13	77.01
healthy control	1	47	2	2	1	2	0	226.86	131.82	67.57
healthy control	1	30	1	2	2	1	0	215.69	137.78	75.88
healthy control	1	22	1	1	2	0	0	195.33	113.6	54.27
healthy control	1	40	1	1	1	0	0	223.65	116.29	60.98
healthy control	1	25	1	1	2	0	0	249.33	117.68	63.29
healthy control	1	45	2	2	1	0	0	230.16	124.4	63.32
healthy control	2	38	1	1	1	2	0	329.26	178.33	85.52
healthy control	1	35	2	2	1	0	0	234.46	123.67	67.08
healthy control	2	76	2	2	2	8	5	275.74	141.19	74.71
healthy control	1	71	2	2	2	3	3	251.92	123.34	72.06
healthy control	2	45	2	2	1	0	0	273.31	144.85	71.95
healthy control	2	38	2	2	1	0	0	261.57	140.09	62.17
